# Supplementary material for: Antiradical and Antioxidant Activity and Stimulation of Pancreatic Lipase by Extracts Obtained from Saponin-Rich Raw Materials: Experimental and In Silico Study
Source: Int J Mol Sci. 2025 Oct 22;26(21):10254. doi: 10.3390/ijms262110254 (PMC12608017; doi:10.3390/ijms262110254)
Supplement: Supplementary file 1 [file ijms-26-10254-s001.zip]

Archive with 6 entries (5 files):
- ijms-3845671-supplementary.pdf
- Video files/
- Video files/Video1.mpeg
- Video files/Video2.mpeg
- Video files/Video3.mpeg
- Video files/Video4.mpeg
